# Supplementary material for: Extracellular vesicles as a potential source of tumor-derived DNA in advanced pancreatic cancer
Source: PLoS One. 2023 Sep 14;18(9):e0291623. doi: 10.1371/journal.pone.0291623 (PMC10501680; doi:10.1371/journal.pone.0291623)
Supplement: S1 Table — (XLSX) [file pone.0291623.s003.xlsx]

## Sheet: Ark1
S1 Table: Patient characteristics and sample information
ID	Age	Sex	Disease	Stage	Biofluid	Volume used for EV isolation	Anticoagulant	Sample number
P1	58	Male	PDAC	IV	Plasma	1 mL	EDTA	1
P2	67	Male	PDAC	IV	Plasma	1 mL	EDTA	2*
P3	77	Male	PDAC	IV	Plasma	1 mL	EDTA	3, 7*
P4	72	Male	PDAC	IV	Plasma	1 mL	EDTA	4, 8*
P5	53	Female	PDAC	IV	Plasma	1 mL	EDTA	5, 10*
P6	73	Male	PDAC	III	Plasma	1 mL	EDTA	6
P7	59	Male	PDAC	IV	Plasma	1 mL	EDTA	9
PDAC: Pancreatic Ductal Adenocarcinoma; N/A: not applicable
(*) indicates samples taken during chemotherapy
